# Supplementary material for: SATORI: a system for ontology-guided visual exploration of biomedical data repositories
Source: Bioinformatics. 2017 Nov 23;34(7):1200–7. doi: 10.1093/bioinformatics/btx739 (PMC6031061; doi:10.1093/bioinformatics/btx739)
Supplement: Supplementary Data [file btx739_supp.zip]

Archive with 3 entries (2 files):
- btx739-suppl_data/
- btx739-suppl_data/SATORI_supplementary_material.pdf
- btx739-suppl_data/SATORI_usage_scenarios.mp4
